# Supplementary material for: Twelve-Month Longitudinal Serology in SARS-CoV-2 Naïve and Experienced Vaccine Recipients and Unvaccinated COVID-19-Infected Individuals
Source: Vaccines (Basel). 2022 May 20;10(5):813. doi: 10.3390/vaccines10050813 (PMC9143304; doi:10.3390/vaccines10050813)
Supplement: Supplementary file 1 [file vaccines-10-00813-s001.zip]

Archive with 1 entries (1 files):
- vaccines-1722654-supplementary.pdf
